# Supplementary material for: GEMO, a National Resource to Study Genetic Modifiers of Breast and Ovarian Cancer Risk in BRCA1 and BRCA2 Pathogenic Variant Carriers
Source: Front Oncol. 2018 Oct 31;8:490. doi: 10.3389/fonc.2018.00490 (PMC6220051; doi:10.3389/fonc.2018.00490)
Supplement: Supplementary Table 2 — Unique pathogenic variants and number of families in which each variant was observed. Variants are called using the cDNA reference sequences NM_007294.3 (BRCA1) and NM_000059.3 (BRCA2). [file Table_2.XLSX]

## Sheet: Supplementary Table 2
Supplementary Table 2. Unique pathogenic variants in BRCA1 and in BRCA2 and number of probands in GEMO and in the GGC database in which each variant was observed.
Variants are called using the cDNA reference sequences NM_007294.3 (BRCA1) and NM_000059.3 (BRCA2).
NB: some variants are absent in the GGC database because the definition of the proband in GEMO and in the GGC database might differ. Moreover, for some centers, there might be some delay between updates in the two databases.
Gene	Pathogenic variant	Number of proband carriers in GEMO (NBRCA1=2,186)	Number of proband carriers in the GGC database (NBRCA1=6,385)	Coding effect	Exon	Functional domain	Cancer risk region
BRCA1	c.-200-?_80+?del	16	37	Deletion	1-2
BRCA1	c.-200-?_134+?del	1	3	Deletion	1-3
BRCA1	c.-200-?_441+?del	1	3	Deletion	1-7
BRCA1	c.-200-?_5074+?del	1	1	Deletion	1-17
BRCA1	c.-200-?_5406+?del	2	9	Deletion	1-22
BRCA1	c.-200-?_5592+?del	3	1	Deletion	1-24
BRCA1	c.-200-?_-20+?del	1	1	Deletion	1
BRCA1	c.-19-?_80+?del	1	7	Deletion	2
BRCA1	c.1A>G	8	36	Start loss	2
BRCA1	c.19_47del	13	-	Frameshift	2	RING a
BRCA1	c.34C>T	6	9	Nonsense	2	RING a
BRCA1	c.37_40del	1	1	Frameshift	2	RING a
BRCA1	c.40del	1	1	Frameshift	2	RING a
BRCA1	c.47dup	1	3	Frameshift	2	RING a
BRCA1	c.62_65del	1	2	Frameshift	2	RING a
BRCA1	c.66dup	3	11	Frameshift	2	RING a
BRCA1	c.68_69del	86	147	Frameshift	2	RING a
BRCA1	c.70T>C	1	3	Missense	2	RING a
BRCA1	c.70_73dup	1	4	Frameshift	2	RING a
BRCA1	c.81-?_134+?del	8	13	Deletion	3	RING a
BRCA1	c.81-?_4986+?del	5	19	Deletion	3	RING a
BRCA1	c.83_84del	8	20	Frameshift	3-8	RING a
BRCA1	c.81-?_547+?dup	11	30	Duplication	3-16	RING a
BRCA1	c.117T>G	1	2	Missense	3	RING a
BRCA1	c.124del	7	19	Frameshift	3	RING a
BRCA1	c.130T>A	1	3	Missense	3	RING a
BRCA1	c.131G>A	2	1	Missense	3	RING a
BRCA1	c.131G>T	4	8	Missense	3	RING a
BRCA1	c.134+1G>A	3	2	Splicing	3	RING a
BRCA1	c.134+2T>C	1	1	Splicing	3	RING a
BRCA1	c.134+3A>C	1	4	Splicing	3	RING a
BRCA1	c.135-?_301+?del	1	1	Deletion	5	RING a
BRCA1	c.135-?_441+?del	2	4	Deletion	5-6	RING a
BRCA1	c.135-?_441+?dup	3	8	Duplication	5-7	RING a
BRCA1	c.135-?_670+?del	1	1	Deletion	5-10	RING a	BCCR1 b
BRCA1	c.139T>A	3	6	Missense	5	RING a
BRCA1	c.139dup	1	2	Frameshift	5	RING a
BRCA1	c.140G>A	12	32	Missense	5	RING a
BRCA1	c.140G>T	4	14	Missense	5	RING a
BRCA1	c.144del	1	2	Frameshift	5	RING a
BRCA1	c.160C>T	2	1	Nonsense	5	RING a
BRCA1	c.166A>T	1	1	Frameshift	5	RING a
BRCA1	c.171del	1	1	Frameshift	5	RING a
BRCA1	c.176C>A	2	1	Nonsense	5	RING a
BRCA1	c.178C>T	4	12	Nonsense	5	RING a
BRCA1	c.181T>C	1	1	Missense	5	RING a	BCCR1 b
BRCA1	c.181T>G	28	75	Missense	5	RING a	BCCR1 b
BRCA1	c.187_188insC	1	1	Frameshift	5	RING a	BCCR1 b
BRCA1	c.190T>C	4	13	Missense	5	RING a	BCCR1 b
BRCA1	c.190T>A	1	1	Missense	5	RING a	BCCR1 b
BRCA1	c.191G>A	34	64	Missense	5	RING a	BCCR1 b
BRCA1	c.192T>G	1	1	Missense	5	RING a	BCCR1 b
BRCA1	c.211A>G	9	28	Missense	5	RING a	BCCR1 b
BRCA1	c.211del	10	20	Splicing	5	RING a	BCCR1 b
BRCA1	c.212+1G>A	1	10	Splicing	5	RING a	BCCR1 b
BRCA1	c.212+1G>T	1	2	Splicing	5	RING a	BCCR1 b
BRCA1	c.212+2T>C	2	3	Splicing	5	RING a	BCCR1 b
BRCA1	c.212+3A>G	34	122	Splicing	5	RING a	BCCR1 b
BRCA1	c.212G>A	1	2	Splicing	5	RING a	BCCR1 b
BRCA1	c.213-11T>G	3	8	Splicing	6	RING a	BCCR1 b
BRCA1	c.213-15A>G	1	3	Splicing	6	RING a	BCCR1 b
BRCA1	c.213-2A>C	4	9	Splicing	6	RING a	BCCR1 b
BRCA1	c.213-2A>G	6	13	Splicing	6	RING a	BCCR1 b
BRCA1	c.213-1G>A	2	9	Splicing	6	RING a	BCCR1 b
BRCA1	c.220C>T	15	31	Nonsense	6	RING a	BCCR1 b
BRCA1	c.241C>T	5	9	Nonsense	6	RING a	BCCR1 b
BRCA1	c.282_288dup	1	6	Frameshift	6	RING a	BCCR1 b
BRCA1	c.302-2A>C	1	1	Splicing	7		BCCR1 b
BRCA1	c.329dup	3	10	Frameshift	7		BCCR1 b
BRCA1	c.423del	1	2	Frameshift	7		BCCR1 b
BRCA1	c.427G>T	3	4	Nonsense	7		BCCR1 b
BRCA1	c.442-?_4357+?del	34	78	Deletion	8-13		BCCR1 b
BRCA1	c.442-?_5277+?dup	2	6	Duplication	8-13		BCCR1 b
BRCA1	c.442-?_547+?del	3	7	Deletion	8		BCCR1 b
BRCA1	c.470_471del	4	19	Stop gain	8		BCCR1 b
BRCA1	c.485_486del	1	2	Frameshift	8		BCCR1 b
BRCA1	c.494dup	1	7	Frameshift	8		BCCR1 b
BRCA1	c.505C>T	1	3	Nonsense	8		BCCR1 b
BRCA1	c.514C>T	1	4	Nonsense	8
BRCA1	c.514del	1	7	Frameshift	8
BRCA1	c.531del	1	2	Frameshift	8
BRCA1	c.547+1G>T	1	2	Splicing	8
BRCA1	c.547+3A>T	1	-	Splicing	8
BRCA1	c.570insAACG	1	1	Frameshift	9
BRCA1	c.628C>T	1	1	Nonsense	9
BRCA1	c.668del	1	1	Frameshift	9
BRCA1	c.668dup	1	1	Frameshift	9
BRCA1	c.671-1G>A	1	1	Splicing	10
BRCA1	c.671-?_4185+?del	5	6	Deletion	11-12
BRCA1	c.671-?_4484+?del	1	1	Deletion	11-14
BRCA1	c.676del	1	4	Frameshift	11
BRCA1	c.750_751del	1	2	Frameshift	11
BRCA1	c.768del	1	3	Frameshift	11
BRCA1	c.784C>T	2	3	Nonsense	11
BRCA1	c.798_799del	27	84	Frameshift	11
BRCA1	c.800C>G	1	3	Nonsense	11
BRCA1	c.80+1G>A	1	4	Splicing	11
BRCA1	c.807insCATGTGGATC	1	1	Frameshift	11
BRCA1	c.81-1G>C	1	5	Splicing	11
BRCA1	c.81-2A>G	1	1	Splicing	11
BRCA1	c.815_824dup	9	25	Duplication	11
BRCA1	c.835del	1	3	Frameshift	11
BRCA1	c.843_846del	5	14	Frameshift	11
BRCA1	c.848T>G	1	1	Nonsense	11
BRCA1	c.855_865del	1	1	Frameshift	11
BRCA1	c.924del	1	1	Frameshift	11
BRCA1	c.925A>T	2	-	Nonsense	11
BRCA1	c.928C>T	1	3	Nonsense	11
BRCA1	c.958del	1	2	Frameshift	11
BRCA1	c.962G>A	6	9	Nonsense	11
BRCA1	c.981_982del	5	15	Frameshift	11
BRCA1	c.984_988del	5	11	Frameshift	11
BRCA1	c.1016del	2	3	Frameshift	11
BRCA1	c.1016dup	23	68	Frameshift	11
BRCA1	c.1039_1040del	2	3	Frameshift	11
BRCA1	c.1045G>T	1	1	Nonsense	11
BRCA1	c.1059G>A	1	1	Nonsense	11
BRCA1	c.1063A>T	1	1	Nonsense	11
BRCA1	c.1067del	2	4	Frameshift	11
BRCA1	c.1072del	1	2	Frameshift	11
BRCA1	c.1088del	1	4	Frameshift	11
BRCA1	c.1115G>A	2	12	Nonsense	11
BRCA1	c.1116G>A	3	6	Nonsense	11
BRCA1	c.1121_1123delinsT	1	5	Frameshift	11		LR1 c
BRCA1	c.1121del	18	29	Frameshift	11		LR1 c
BRCA1	c.1125_1132del	1	-	Frameshift	11		LR1 c
BRCA1	c.1227_1230dup	1	2	Frameshift	11		LR1 c
BRCA1	c.1266T>G	10	26	Nonsense	11		LR1 c
BRCA1	c.1292T>G	5	10	Nonsense	11		LR1 c
BRCA1	c.1347del	1	-	Frameshift	11		LR1 c
BRCA1	c.1380dup	5	7	Frameshift	11		OCCR1 b, LR1 c
BRCA1	c.1386del	1	3	Frameshift	11		OCCR1 b, LR1 c
BRCA1	c.1399A>T	1	1	Nonsense	11		OCCR1 b, LR1 c
BRCA1	c.1412dup	2	1	Frameshift	11		OCCR1 b, LR1 c
BRCA1	c.1444_1447del	1	2	Frameshift	11		OCCR1 b, LR1 c
BRCA1	c.1465G>T	1	1	Nonsense	11		OCCR1 b, LR1 c
BRCA1	c.1480C>T	11	28	Nonsense	11		OCCR1 b, LR1 c
BRCA1	c.1483_1498del	5	6	Frameshift	11		OCCR1 b, LR1 c
BRCA1	c.1488del	1	1	Frameshift	11		OCCR1 b, LR1 c
BRCA1	c.1497_1509del	1	-	Frameshift	11		OCCR1 b, LR1 c
BRCA1	c.1504_1508del	10	15	Frameshift	11		OCCR1 b, LR1 c
BRCA1	c.1504_1507del	1	-	Frameshift	11		OCCR1 b, LR1 c
BRCA1	c.1513A>T	1	1	Nonsense	11		OCCR1 b, LR1 c
BRCA1	c.1551del	2	3	Frameshift	11		OCCR1 b, LR1 c
BRCA1	c.1556del	3	1	Frameshift	11		OCCR1 b, LR1 c
BRCA1	c.1575del	1	-	Frameshift	11		OCCR1 b, LR1 c
BRCA1	c.1576C>T	2	4	Nonsense	11		OCCR1 b, LR1 c
BRCA1	c.1591del	1	1	Stop gain	11		OCCR1 b, LR1 c
BRCA1	c.1612C>T	1	7	Nonsense	11		OCCR1 b, LR1 c
BRCA1	c.1630C>T	3	6	Nonsense	11		OCCR1 b, LR1 c
BRCA1	c.1660G>T	1	1	Nonsense	11		OCCR1 b, LR1 c
BRCA1	c.1669del	3	1	Frameshift	11		OCCR1 b, LR1 c
BRCA1	c.1687C>T	11	14	Nonsense	11		LR1 c
BRCA1	c.1691dup	1	1	Frameshift	11		LR1 c
BRCA1	c.1714G>T	1	4	Nonsense	11		LR1 c
BRCA1	c.1729_1730del	2	2	Frameshift	11		LR1 c
BRCA1	c.1733_1734del	1	2	Frameshift	11		LR1 c
BRCA1	c.1793T>G	1	1	Nonsense	11		LR1 c
BRCA1	c.1812del	1	1	Frameshift	11		LR1 c
BRCA1	c.1820_1823del	1	1	Frameshift	11		LR1 c
BRCA1	c.1844insG	1	1	Frameshift	11		LR1 c
BRCA1	c.1870G>T	3	7	Nonsense	11		LR1 c
BRCA1	c.1881_1884del	1	4	Frameshift	11		LR1 c
BRCA1	c.1885del	1	1	Frameshift	11		LR1 c
BRCA1	c.1892dup	14	39	Frameshift	11		LR1 c
BRCA1	c.1906del	1	1	Frameshift	11		OCCR2 b, LR1 c
BRCA1	c.1916T>A	1	1	Nonsense	11		OCCR2 b, LR1 c
BRCA1	c.1930del	2	3	Frameshift	11		OCCR2 b, LR1 c
BRCA1	c.1952del	1	1	Frameshift	11		OCCR2 b, LR1 c
BRCA1	c.1953_1956del	4	18	Frameshift	11		OCCR2 b, LR1 c
BRCA1	c.1961del	22	50	Frameshift	11		OCCR2 b, LR1 c
BRCA1	c.1961dup	7	15	Frameshift	11		OCCR2 b, LR1 c
BRCA1	c.1965C>A	3	16	Nonsense	11		OCCR2 b, LR1 c
BRCA1	c.1998dup	1	1	Frameshift	11		OCCR2 b, LR1 c
BRCA1	c.2017del	1	1	Frameshift	11		OCCR2 b, LR1 c
BRCA1	c.2019del	10	28	Frameshift	11		OCCR2 b, LR1 c
BRCA1	c.2027_2069del	1	1	Frameshift	11		OCCR2 b, LR1 c
BRCA1	c.2035A>T	2	5	Nonsense	11		OCCR2 b, LR1 c
BRCA1	c.2043dup	7	19	Frameshift	11		OCCR2 b, LR1 c
BRCA1	c.2063_2066del	1	1	Frameshift	11		OCCR2 b, LR1 c
BRCA1	c.2066_2069del	6	8	Frameshift	11		OCCR2 b, LR1 c
BRCA1	c.2068A>T	1	1	Nonsense	11		OCCR2 b, LR1 c
BRCA1	c.2071del	1	2	Frameshift	11		OCCR2 b, LR1 c
BRCA1	c.2076_2077del	1	4	Frameshift	11		OCCR2 b, LR1 c
BRCA1	c.2080dup	1	2	Frameshift	11		OCCR2 b, LR1 c
BRCA1	c.2083G>T	1	-	Missense	11		OCCR2 b, LR1 c
BRCA1	c.2125insA	18	2	Frameshift	11		OCCR2 b, LR1 c
BRCA1	c.2138C>G	6	4	Nonsense	11		OCCR2 b, LR1 c
BRCA1	c.2160del	1	1	Frameshift	11		OCCR2 b, LR1 c
BRCA1	c.2197G>T	1	2	Frameshift	11		OCCR2 b, LR1 c
BRCA1	c.2197_2201del	1	9	Frameshift	11		OCCR2 b, LR1 c
BRCA1	c.2205del	2	3	Frameshift	11		OCCR2 b, LR1 c
BRCA1	c.2211dup	2	1	Frameshift	11		OCCR2 b, LR1 c
BRCA1	c.2212_2215del	1	1	Frameshift	11		OCCR2 b, LR1 c
BRCA1	c.2214dup	1	1	Stop gain	11		OCCR2 b, LR1 c
BRCA1	c.2216_2217del	1	1	Frameshift	11		OCCR2 b, LR1 c
BRCA1	c.2217del	1	1	Frameshift	11		OCCR2 b, LR1 c
BRCA1	c.2217dup	1	4	Frameshift	11		OCCR2 b, LR1 c
BRCA1	c.2260G>T	1	3	Nonsense	11		OCCR2 b, LR1 c
BRCA1	c.2269del	22	67	Frameshift	11		OCCR2 b, LR1 c
BRCA1	c.2292_2310dup	1	2	Duplucation	11		OCCR2 b, LR1 c
BRCA1	c.2296_2297del	1	7	Frameshift	11		OCCR2 b, LR1 c
BRCA1	c.2309C>G	1	-	Nonsense	11		OCCR2 b, LR1 c
BRCA1	c.2354T>A	1	1	Nonsense	11		OCCR2 b, LR1 c
BRCA1	c.2357del	3	-	Frameshift	11		OCCR2 b, LR1 c
BRCA1	c.2359dup	13	24	Frameshift	11		OCCR2 b, LR1 c
BRCA1	c.2405_2406del	2	6	Frameshift	11		OCCR2 b, LR1 c
BRCA1	c.2411del	1	1	Frameshift	11		OCCR2 b, LR1 c
BRCA1	c.2429del	3	8	Frameshift	11		OCCR2 b, LR1 c
BRCA1	c.2434A>T	1	3	Nonsense	11		OCCR2 b, LR1 c
BRCA1	c.2442_2443insT	1	1	Frameshift	11		OCCR2 b, LR1 c
BRCA1	c.2475del	2	2	Frameshift	11		OCCR2 b, LR1 c
BRCA1	c.2477_2478del	4	6	Frameshift	11		OCCR2 b, LR1 c
BRCA1	c.2487del	1	1	Frameshift	11		LR1 c
BRCA1	c.2487insCCCCT	1	1	Frameshift	11		LR1 c
BRCA1	c.2501del	1	1	Frameshift	11		LR1 c
BRCA1	c.2507_2508del	1	4	Frameshift	11		LR1 c
BRCA1	c.2524dup	1	1	Frameshift	11		LR1 c
BRCA1	c.2536G>T	1	1	Nonsense	11		LR1 c
BRCA1	c.2545G>T	1	4	Nonsense	11		LR1 c
BRCA1	c.2561_2565del	7	12	Frameshift	11		LR1 c
BRCA1	c.2572C>T	4	12	Nonsense	11		LR1 c
BRCA1	c.2603C>G	4	29	Nonsense	11		LR1 c
BRCA1	c.2612insT	5	10	Frameshift	11		LR1 c
BRCA1	c.2612delinsTT	6	11	Frameshift	11		LR1 c
BRCA1	c.2659dup	1	1	Frameshift	11		LR1 c
BRCA1	c.2670del	1	11	Frameshift	11		LR1 c
BRCA1	c.2675T>G	1	1	Nonsense	11		LR1 c
BRCA1	c.2679_2682del	5	22	Frameshift	11		LR1 c
BRCA1	c.2683C>T	1	1	Nonsense	11		LR1 c
BRCA1	c.2685_2686del	2	1	Frameshift	11		OCCR3 b, LR1 c
BRCA1	c.2702_2703del	3	4	Frameshift	11		OCCR3 b, LR1 c
BRCA1	c.2709_2710del	4	9	Frameshift	11		OCCR3 b, LR1 c
BRCA1	c.2719_2722del	1	2	Frameshift	11		OCCR3 b, LR1 c
BRCA1	c.2722G>T	6	24	Nonsense	11		OCCR3 b, LR1 c
BRCA1	c.2727_2730del	2	3	Frameshift	11		OCCR3 b, LR1 c
BRCA1	c.2750del	3	1	Frameshift	11		OCCR3 b, LR1 c
BRCA1	c.2761C>T	2	10	Nonsense	11		OCCR3 b, LR1 c
BRCA1	c.2764_2767del	1	1	Frameshift	11		OCCR3 b, LR1 c
BRCA1	c.2777insTA	1	4	Frameshift	11		OCCR3 b, LR1 c
BRCA1	c.2814del	6	12	Frameshift	11		OCCR3 b, LR1 c
BRCA1	c.2834_2836delinsC	2	6	Frameshift	11		OCCR3 b, LR1 c
BRCA1	c.2842del	1	1	Frameshift	11		OCCR3 b, LR1 c
BRCA1	c.2864C>G	1	1	Nonsense	11		OCCR3 b, LR1 c
BRCA1	c.2878_2879del	1	1	Frameshift	11		OCCR3 b, LR1 c
BRCA1	c.2890G>T	2	3	Nonsense	11		OCCR3 b, LR1 c
BRCA1	c.2911del	3	4	Frameshift	11		OCCR3 b, LR1 c
BRCA1	c.2921del	1	8	Frameshift	11		OCCR3 b, LR1 c
BRCA1	c.2952del	2	3	Frameshift	11		OCCR3 b, LR1 c
BRCA1	c.2959A>T	1	1	Nonsense	11		OCCR3 b, LR1 c
BRCA1	c.2960dup	1	1	Frameshift	11		OCCR3 b, LR1 c
BRCA1	c.2973_2979del	1	2	Frameshift	11		OCCR3 b, LR1 c
BRCA1	c.3013del	6	19	Frameshift	11		OCCR3 b, LR1 c
BRCA1	c.3018_3021del	10	10	Frameshift	11		OCCR3 b, LR1 c
BRCA1	c.3048_3052dup	1	1	Frameshift	11		OCCR3 b, LR1 c
BRCA1	c.3049G>T	3	19	Nonsense	11		OCCR3 b, LR1 c
BRCA1	c.3143del	2	1	Frameshift	11		OCCR3 b, LR1 c
BRCA1	c.3150_3208dup	1	1	Frameshift	11		OCCR3 b, LR1 c
BRCA1	c.3228_3229del	5	27	Frameshift	11		OCCR3 b, LR1 c
BRCA1	c.3257T>A	1	1	Nonsense	11		LR1 c
BRCA1	c.3257del	1	1	Frameshift	11		LR1 c
BRCA1	c.3262_3277del	1	1	Frameshift	11		LR1 c
BRCA1	c.3266del	3	6	Frameshift	11		LR1 c
BRCA1	c.3279del	2	10	Frameshift	11		LR1 c
BRCA1	c.3282T>G	1	1	Nonsense	11		LR1 c
BRCA1	c.3282del	1	1	Stop gain	11		LR1 c
BRCA1	c.3285del	2	3	Frameshift	11		LR1 c
BRCA1	c.3286C>T	1	1	Nonsense	11		LR1 c
BRCA1	c.3288_3289del	1	3	Frameshift	11		LR1 c
BRCA1	c.3309dup	2	7	Frameshift	11		LR1 c
BRCA1	c.3313_3416del	1	3	Frameshift	11		LR1 c
BRCA1	c.3326_3329del	1	1	Frameshift	11		LR1 c
BRCA1	c.3328_3331del	1	-	Frameshift	11		LR1 c
BRCA1	c.3329del	2	13	Frameshift	11		LR1 c
BRCA1	c.3331_3334del	19	55	Frameshift	11		LR1 c
BRCA1	c.3331del	1	2	Frameshift	11		LR1 c
BRCA1	c.3339T>G	1	1	Nonsense	11		LR1 c
BRCA1	c.3339_3341del	2	6	Frameshift	11		LR1 c
BRCA1	c.3357del	1	3	Frameshift	11		LR1 c
BRCA1	c.3359_3360del	1	2	Frameshift	11		LR1 c
BRCA1	c.3377del	1	1	Frameshift	11		LR1 c
BRCA1	c.3381T>G	1	2	Nonsense	11		LR1 c
BRCA1	c.3388del	1	1	Frameshift	11		LR1 c
BRCA1	c.3403C>T	10	23	Nonsense	11		LR1 c
BRCA1	c.3413dup	3	3	Frameshift	11		LR1 c
BRCA1	c.3416_3427delinsC	1	2	Frameshift	11		LR1 c
BRCA1	c.3417del	1	8	Frameshift	11		LR1 c
BRCA1	c.3428delinsTA	1	1	Frameshift	11		LR1 c
BRCA1	c.3477_3480del	2	10	Frameshift	11		LR1 c
BRCA1	c.3481_3491del	107	310	Frameshift	11		LR1 c
BRCA1	c.3485del	2	8	Frameshift	11
BRCA1	c.3541_3556del	1	3	Frameshift	11
BRCA1	c.3580del	1	1	Frameshift	11
BRCA1	c.3593T>A	1	3	Nonsense	11
BRCA1	c.3596_3602del	3	10	Frameshift	11
BRCA1	c.3598C>T	2	3	Nonsense	11
BRCA1	c.3605dup	1	1	Stop gain	11
BRCA1	c.3607C>T	16	47	Nonsense	11
BRCA1	c.3612del	3	11	Frameshift	11
BRCA1	c.3626T>G	2	5	Nonsense	11
BRCA1	c.3627dup	11	32	Frameshift	11
BRCA1	c.3631_3634del	1	1	Frameshift	11
BRCA1	c.3648dup	7	14	Frameshift	11
BRCA1	c.3649_3650insA	1	-	Frameshift	11
BRCA1	c.3661G>T	2	2	Nonsense	11
BRCA1	c.3669del	1	3	Frameshift	11
BRCA1	c.3700_3704del	8	13	Frameshift	11
BRCA1	c.3718C>T	1	6	Nonsense	11
BRCA1	c.3729dup	3	-	Frameshift	11
BRCA1	c.3731_3738del	1	4	Frameshift	11
BRCA1	c.3748G>T	9	37	Nonsense	11
BRCA1	c.3753T>A	2	2	Nonsense	11
BRCA1	c.3756_3759del	29	66	Frameshift	11	Coiled Coil a
BRCA1	c.3756_3760del	1	1	Frameshift	11	Coiled Coil a
BRCA1	c.3770_3771del	9	27	Frameshift	11	Coiled Coil a
BRCA1	c.3772_3773del	1	1	Frameshift	11	Coiled Coil a
BRCA1	c.3779_3782del	1	1	Frameshift	11	Coiled Coil a
BRCA1	c.3837_3840del	1	-	Frameshift	11
BRCA1	c.3839_3843del	3	1	Frameshift	11
BRCA1	c.3839_3843delinsAGGC	49	132	Frameshift	11
BRCA1	c.3841C>T	35	139	Nonsense	11
BRCA1	c.3844del	1	1	Frameshift	11
BRCA1	c.3862G>T	4	4	Nonsense	11
BRCA1	c.3901_3902del	2	11	Frameshift	11
BRCA1	c.3904G>T	2	6	Nonsense	11
BRCA1	c.3916_3917del	2	2	Frameshift	11
BRCA1	c.3926del	3	6	Frameshift	11
BRCA1	c.3931_3934del	1	4	Frameshift	11
BRCA1	c.3937C>T	14	22	Nonsense	11
BRCA1	c.3947_3950del	4	4	Frameshift	11
BRCA1	c.3952_3955del	1	1	Frameshift	11
BRCA1	c.3967C>T	1	-	Nonsense	11
BRCA1	c.3968_3971del	1	4	Frameshift	11
BRCA1	c.3985_3987delinsTTTC	1	1	Frameshift	11
BRCA1	c.4017insTT	1	7	Frameshift	11		OCCR4 b
BRCA1	c.4035del	1	7	Frameshift	11		OCCR4 b
BRCA1	c.4038_4041del	3	11	Frameshift	11		OCCR4 b
BRCA1	c.4039dup	2	2	Frameshift	11		OCCR4 b
BRCA1	c.4065_4068del	38	97	Frameshift	11
BRCA1	c.4066del	1	1	Frameshift	11
BRCA1	c.4071del	1	1	Frameshift	11
BRCA1	c.4081del	2	3	Nonsense	11
BRCA1	c.4088C>G	1	4	Nonsense	11
BRCA1	c.4096+1G>A	2	6	Splicing	11
BRCA1	c.4096+3A>G	1	-	Splicing	11
BRCA1	c.4113del	1	1	Frameshift	12
BRCA1	c.4117G>T	1	2	Nonsense	12
BRCA1	c.4120_4121del	3	5	Frameshift	12
BRCA1	c.4127del	1	7	Frameshift	12
BRCA1	c.4129del	1	-	Frameshift	12
BRCA1	c.4136_4137del	2	2	Frameshift	12
BRCA1	c.4158_4162del	1	-	Frameshift	12
BRCA1	c.4161_4162del	4	3	Frameshift	12
BRCA1	c.4162_4163del	1	1	Frameshift	12
BRCA1	c.4165_4166del	2	5	Frameshift	12
BRCA1	c.4183C>T	25	78	Nonsense	12
BRCA1	c.4185+2_4185+3delinsG	2	3	Frameshift	12
BRCA1	c.4185+3A>T	1	2	Splicing	12
BRCA1	c.4185+1G>T	1	1	Splicing	12
BRCA1	c.4185G>A	2	2	Splicing	12
BRCA1	c.4186-?_4357+?del	4	3	Deletion	13	Coiled Coil a
BRCA1	c.4186-?_4357+?dup	11	31	Duplication	13	Coiled Coil a
BRCA1	c.4186-?_4675+?del	5	9	Deletion	13	Coiled Coil a
BRCA1	c.4195_4196del	3	24	Frameshift	13	Coiled Coil a
BRCA1	c.4201C>T	1	1	Nonsense	13	Coiled Coil a
BRCA1	c.4206_4207del	1	1	Frameshift	13	Coiled Coil a
BRCA1	c.4216A>T	2	1	Nonsense	13	Coiled Coil a
BRCA1	c.4228G>T	1	3	Nonsense	13	Coiled Coil a
BRCA1	c.4239del	4	6	Frameshift	13	Coiled Coil a
BRCA1	c.4251_4252del	13	49	Frameshift	13	Coiled Coil a
BRCA1	c.4258C>T	4	17	Frameshift	13	Coiled Coil a
BRCA1	c.4281ins39	2	-	Frameshift	13
BRCA1	c.4282ins39	5	14	Frameshift	13
BRCA1	c.4327C>T	59	147	Nonsense	13
BRCA1	c.4349C>G	1	1	Nonsense	13		BCCR2 b
BRCA1	c.4356del	1	1	Frameshift	13		BCCR2 b
BRCA1	c.4358-?_5074+?del	1	2	Deletion	14-17		BCCR2 b
BRCA1	c.4358_4484del	4	3	Frameshift	14		BCCR2 b
BRCA1	c.4372C>T	2	9	Nonsense	14		BCCR2 b
BRCA1	c.4375A>T	1	1	Nonsense	14		BCCR2 b
BRCA1	c.4384G>T	2	2	Nonsense	14		BCCR2 b
BRCA1	c.4389C>A	1	1	Nonsense	14		BCCR2 b
BRCA1	c.4391_4393delinsTT	8	35	Frameshift	14		BCCR2 b
BRCA1	c.4391del	14	23	Frameshift	14		BCCR2 b
BRCA1	c.4393del	1	1	Frameshift	14		BCCR2 b
BRCA1	c.4408G>T	1	1	Nonsense	14		BCCR2 b
BRCA1	c.4484+1G>A	2	1	Frameshift	14		BCCR2 b
BRCA1	c.4484G>A	1	2	Missense	14		BCCR2 b
BRCA1	c.4484G>T	5	13	Nonsense	14		BCCR2 b
BRCA1	c.4484+1del	1	-	Splicing	14		BCCR2 b
BRCA1	c.4485-?_4986+?del	4	12	Deletion	15-16		BCCR2 b
BRCA1	c.4485-?_4675+?del	7	17	Deletion	15		BCCR2 b
BRCA1	c.4485-1G>C	2	7	Splicing	15		BCCR2 b
BRCA1	c.4566C>G	2	2	Nonsense	15		BCCR2 b
BRCA1	c.4569_4572del	1	1	Frameshift	15		BCCR2 b
BRCA1	c.4575_4585del	2	6	Frameshift	15		BCCR2 b
BRCA1	c.4576G>T	1	1	Nonsense	15		BCCR2 b
BRCA1	c.4593dup	2	1	Frameshift	15		BCCR2 b
BRCA1	c.4612C>T	1	12	Nonsense	15		BCCR2 b
BRCA1	c.4622_4623del	1	1	Frameshift	15		BCCR2 b
BRCA1	c.4631del	1	-	Frameshift	15		BCCR2 b
BRCA1	c.4675+2T>C	2	-	Splicing	15		BCCR2 b
BRCA1	c.4676-1G>A	1	1	Splicing	16		BCCR2 b
BRCA1	c.4676-?_4986+?del	1	2	Deletion	16		BCCR2 b
BRCA1	c.4676-?_5074+?del	1	8	Deletion	16-17		BCCR2 b
BRCA1	c.4676-?_5467+?del	2	5	Deletion	16-23		BCCR2 b
BRCA1	c.4689C>G	1	3	Nonsense	16		BCCR2 b
BRCA1	c.4724del	1	-	Frameshift	16		BCCR2 b
BRCA1	c.4757dup	2	7	Frameshift	16		BCCR2 b
BRCA1	c.4760C>G	1	2	Nonsense	16		BCCR2 b
BRCA1	c.4784del	2	4	Frameshift	16		BCCR2 b
BRCA1	c.4803del	1	1	Frameshift	16		BCCR2 b
BRCA1	c.4810C>T	9	23	Nonsense	16		BCCR2 b
BRCA1	c.4868C>G	1	7	Missense	16		BCCR2 b
BRCA1	c.4875T>A	1	1	Nonsense	16		BCCR2 b
BRCA1	c.4945_4947delinsTTTT	4	15	Frameshift	16	BRCT a	BCCR2 b
BRCA1	c.4964_4982del	4	17	Frameshift	16	BRCT a
BRCA1	c.4986+3G>C	1	1	Splicing	16	BRCT a
BRCA1	c.4986+6T>C	5	31	Splicing	16	BRCT a
BRCA1	c.4987-1G>A	1	1	Splicing	17	BRCT a
BRCA1	c.4987-5T>A	1	6	Splicing	17	BRCT a
BRCA1	c.4987-6T>C	1	2	Splicing	17	BRCT a
BRCA1	c.4987-?_5074+?del	3	7	Deletion	17	BRCT a
BRCA1	c.4994T>A	5	15	Missense	17	BRCT a
BRCA1	c.5030_5033del	33	100	Frameshift	17	BRCT a
BRCA1	c.5035_5039del	5	10	Frameshift	17	BRCT a
BRCA1	c.5038_5041dup	4	5	Frameshift	17	BRCT a
BRCA1	c.5044_5048delinsT	1	3	Frameshift	17	BRCT a
BRCA1	c.5062_5064del	5	7	In-frame deletion	17	BRCT a
BRCA1	c.5068A>T	1	1	Nonsense	17	BRCT a
BRCA1	c.5071dup	1	6	Frameshift	17	BRCT a
BRCA1	c.5074+1G>A	2	5	Splicing	17	BRCT a
BRCA1	c.5074+1G>T	1	1	Splicing	17	BRCT a
BRCA1	c.5074G>C	1	4	Splicing	17	BRCT a
BRCA1	c.5075-2A>G	1	12	Splicing	18	BRCT a
BRCA1	c.5075-?_5193+?dup	1	1	Duplication	18-19	BRCT a
BRCA1	c.5075-?_5277+?dup	6	5	Duplication	18-20	BRCT a
BRCA1	c.5075-8T>G	1	-	Splicing	18	BRCT a
BRCA1	c.5076del	1	2	Frameshift	18	BRCT a
BRCA1	c.5077_5080delinsTTCATTCTGC	2	-	Splicing	18	BRCT a
BRCA1	c.5078_5080del	6	15	Splicing	18	BRCT a
BRCA1	c.5080G>T	7	24	Splicing	18	BRCT a
BRCA1	c.5095C>T	2	9	Missense	18	BRCT a
BRCA1	c.5106del	3	4	Frameshift	18	BRCT a
BRCA1	c.5116G>A	1	16	Missense	18
BRCA1	c.5117G>A	1	8	Missense	18
BRCA1	c.5123C>A	27	69	Missense	18
BRCA1	c.5126del	2	18	Frameshift	18
BRCA1	c.5128G>T	3	10	Nonsense	18
BRCA1	c.5135G>A	2	7	Nonsense	18
BRCA1	c.5137del	15	53	Frameshift	18
BRCA1	c.5152+2T>A	1	-	Splicing	18
BRCA1	c.5161C>T	2	3	Nonsense	19
BRCA1	c.5174_5177del	1	2	Frameshift	19
BRCA1	c.5177_5180del	2	3	Frameshift	19
BRCA1	c.5193+1G>A	1	2	Splicing	19
BRCA1	c.5193+1G>C	1	2	Splicing	19
BRCA1	c.5193+2del	5	24	Splicing	19
BRCA1	c.5194-?_5277+?del	3	20	Deletion	20
BRCA1	c.5194-?_5592+?del	1	2	Deletion	20-24
BRCA1	c.5194-2A>G	1	-	Splicing	20
BRCA1	c.5251C>T	15	31	Nonsense	20
BRCA1	c.5260G>T	2	35	Nonsense	20
BRCA1	c.5266C>T	1	5	Nonsense	20		BCCR2' b
BRCA1	c.5266dup	165	474	Frameshift	20		BCCR2' b
BRCA1	c.5277+1G>A	1	8	Splicing	20		BCCR2' b
BRCA1	c.5278-1G>A	2	2	Splicing	21	BRCT a	BCCR2' b
BRCA1	c.5278-1G>C	2	5	Splicing	21	BRCT a	BCCR2' b
BRCA1	c.5278-1G>T	2	1	Splicing	21	BRCT a	BCCR2' b
BRCA1	c.5278-2del	1	4	Splicing	21	BRCT a	BCCR2' b
BRCA1	c.5278-?_5592+?del	9	16	Deletion	21-24	BRCT a	BCCR2' b
BRCA1	c.5284del	1	1	Frameshift	21	BRCT a	BCCR2' b
BRCA1	c.5289del	1	2	Frameshift	21	BRCT a	BCCR2' b
BRCA1	c.5289dup	2	4	Frameshift	21	BRCT a	BCCR2' b
BRCA1	c.5296del	1	1	Frameshift	21	BRCT a	BCCR2' b
BRCA1	c.5307T>A	1	6	Nonsense	21	BRCT a	BCCR2' b
BRCA1	c.5311_5332+1del	1	-	Splicing	21	BRCT a	BCCR2' b
BRCA1	c.5324T>G	1	2	Missense	21	BRCT a	BCCR2' b
BRCA1	c.5331_5332+6delinsCAACAT	1	1	Splicing	21	BRCT a	BCCR2' b
BRCA1	c.5332+2T>A	1	2	Splicing	21	BRCT a	BCCR2' b
BRCA1	c.5332+2T>C	3	6	Splicing	21	BRCT a	BCCR2' b
BRCA1	c.5332+4A>G	1	1	Splicing	21	BRCT a	BCCR2' b
BRCA1	c.5332G>A	3	9	Missense	21	BRCT a	BCCR2' b
BRCA1	c.5333-?_5406+?del	6	26	Deletion	22	BRCT a	BCCR2' b
BRCA1	c.5341G>T	1	2	Nonsense	22	BRCT a	BCCR2' b
BRCA1	c.5352dup	1	-	Frameshift	22	BRCT a	BCCR2' b
BRCA1	c.5357_5359delinsA	1	1	Frameshift	22	BRCT a	BCCR2' b
BRCA1	c.5360_5361delinsAG	1	2	Frameshift	22	BRCT a	BCCR2' b
BRCA1	c.5361_5362del	1	1	Frameshift	22	BRCT a	BCCR2' b
BRCA1	c.5387del	1	1	Frameshift	22	BRCT a	BCCR2' b
BRCA1	c.5406+1G>A	2	6	Splicing	22	BRCT a	BCCR2' b
BRCA1	c.5406+5G>C	2	1	Splicing	22	BRCT a	BCCR2' b
BRCA1	c.5407-?_5592+?del	1	4	Deletion	23-24	BRCT a	BCCR2' b
BRCA1	c.5431C>T	2	3	Nonsense	23	BRCT a	BCCR2' b
BRCA1	c.5434C>G	2	6	Splicing	23	BRCT a	BCCR2' b
BRCA1	c.5444G>A	1	5	Nonsense	23	BRCT a	BCCR2' b
BRCA1	c.5453A>G	2	10	Splicing	23	BRCT a	BCCR2' b
BRCA1	c.5468-2A>G	1	2	Splicing	24	BRCT a	BCCR2' b
BRCA1	c.5485dup	1	3	Frameshift	24	BRCT a	BCCR2' b
BRCA1	c.5503C>T	19	35	Nonsense	24	BRCT a	BCCR2' b
BRCA1	c.5510G>A	2	2	Nonsense	24	BRCT a	BCCR2' b
BRCA1	c.5532_5533del	1	1	Frameshift	24	BRCT a	BCCR2' b
BRCA1	c.5535C>A	3	4	Nonsense	24	BRCT a	BCCR2' b
BRCA1	c.5536C>T	3	8	Nonsense	24	BRCT a	BCCR2' b
BRCA1	c.5537_5556del	1	1	Frameshift	24	BRCT a	BCCR2' b
BRCA1	c.5548del	1	4	Frameshift	24	BRCT a	BCCR2' b
BRCA2	c.-39-?_67+?del	1	1	Deletion	2
BRCA2	c.10G>T	1	2	Nonsense	2		BCCR1 b
BRCA2	c.17_18del	1	2	Frameshift	2		BCCR1 b
BRCA2	c.22_23del	1	1	Frameshift	2		BCCR1 b
BRCA2	c.26del	1	2	Frameshift	2		BCCR1 b
BRCA2	c.37_44del	1	2	Frameshift	2		BCCR1 b
BRCA2	c.68-?_316+?del	1	2	Deletion	3		BCCR1 b
BRCA2	c.71del	1	1	Frameshift	3		BCCR1 b
BRCA2	c.92G>A	1	4	Nonsense	3		BCCR1 b
BRCA2	c.92G>C	1	4	Missense	3		BCCR1 b
BRCA2	c.93G>A	1	1	Nonsense	3		BCCR1 b
BRCA2	c.127_128del	1	1	Frameshift	3		BCCR1 b
BRCA2	c.145G>T	10	30	Nonsense	3		BCCR1 b
BRCA2	c.157insAlu	7	6	Large rearrangment	3		BCCR1 b
BRCA2	c.161del	2	3	Frameshift	3		BCCR1 b
BRCA2	c.244A>T	11	25	Nonsense	3		BCCR1 b
BRCA2	c.250C>T	6	23	Nonsense	3		BCCR1 b
BRCA2	c.262_263del	1	8	Frameshift	3		BCCR1 b
BRCA2	c.273C>A	3	15	Nonsense	3		BCCR1 b
BRCA2	c.275_278dup	1	1	Frameshift insertion	3		BCCR1 b
BRCA2	c.289G>T	8	11	Nonsense	3		BCCR1 b
BRCA2	c.316+3del	2	2	Splicing	3		BCCR1 b
BRCA2	c.316+5G>C	4	25	Splicing	3		BCCR1 b
BRCA2	c.368_372del	1	2	Frameshift	3		BCCR1 b
BRCA2	c.370_374del	1	1	Frameshift	4		BCCR1 b
BRCA2	c.370del	2	2	Frameshift	4		BCCR1 b
BRCA2	c.426-?_6841+?del	1	1	Duplication	5-11		BCCR1 b
BRCA2	c.426-2A>T	1	2	Splicing	5		BCCR1 b
BRCA2	c.438del	1	1	Frameshift	5		BCCR1 b
BRCA2	c.469_470del	1	5	Frameshift	5		BCCR1 b
BRCA2	c.470del	1	4	Frameshift	5		BCCR1 b
BRCA2	c.475+1G>T	1	2	Splicing	5		BCCR1 b
BRCA2	c.475+3A>T	1	1	Splicing	5		BCCR1 b
BRCA2	c.476-2A>C	1	3	Splicing	6		BCCR1 b
BRCA2	c.476-3C>A	1	3	Splicing	6		BCCR1 b
BRCA2	c.476-2A>G	1	1	Splicing	6		BCCR1 b
BRCA2	c.516+1G>A	1	3	Splicing	6		BCCR1 b
BRCA2	c.516+1G>T	2	4	Splicing	6		BCCR1 b
BRCA2	c.516+2T>G	1	-	Splicing	6		BCCR1 b
BRCA2	c.516+4del	2	2	Splicing	6		BCCR1 b
BRCA2	c.517-1G>A	2	1	Splicing	7		BCCR1 b
BRCA2	c.517-2A>G	1	2	Splicing	7		BCCR1 b
BRCA2	c.517-?_631+?del	2	5	Deletion	7		BCCR1 b
BRCA2	c.566A>G	1	1	Missense	7		BCCR1 b
BRCA2	c.613_614insTGAG	1	1	Frameshift insertion	7
BRCA2	c.631+3A>G	3	2	Splicing	7
BRCA2	c.631G>A	1	6	Missense	7
BRCA2	c.635_636del	2	6	Frameshift	7
BRCA2	c.658_659del	7	40	Frameshift	7
BRCA2	c.662_663del	2	7	Frameshift	7
BRCA2	c.67+1G>A	1	6	Splicing	8
BRCA2	c.67+1G>T	1	3	Splicing	8
BRCA2	c.67+2T>C	1	10	Splicing	8
BRCA2	c.673_676del	3	4	Frameshift	8
BRCA2	c.681+4A>G	1	3	Splicing	8
BRCA2	c.700del	5	12	Frameshift	9
BRCA2	c.702del	2	1	Frameshift	9
BRCA2	c.715dup	1	1	Frameshift	9
BRCA2	c.723del	3	5	Frameshift	9
BRCA2	c.736_755del	3	3	Frameshift	9
BRCA2	c.738del	1	1	Frameshift	9
BRCA2	c.755_758del	5	29	Frameshift	9
BRCA2	c.765_769del	1	2	Frameshift	9
BRCA2	c.767_768del	1	1	Frameshift	9
BRCA2	c.771_775del	15	35	Frameshift	9
BRCA2	c.772C>T	4	12	Nonsense	9		BCCR1' b
BRCA2	c.805del	1	2	Frameshift	10		BCCR1' b
BRCA2	c.818C>G	2	6	Nonsense	10		BCCR1' b
BRCA2	c.918dup	1	4	Frameshift	10		BCCR1' b
BRCA2	c.927del	1	1	Frameshift	10		BCCR1' b
BRCA2	c.994del	1	2	Frameshift	10		BCCR1' b
BRCA2	c.994dup	2	3	Frameshift	10		BCCR1' b
BRCA2	c.1023T>A	1	1	Nonsense	10		BCCR1' b
BRCA2	c.1048G>T	1	2	Nonsense	10		BCCR1' b
BRCA2	c.1069del	1	1	Frameshift	10		BCCR1' b
BRCA2	c.1103C>G	1	2	Nonsense	10		BCCR1' b
BRCA2	c.1117C>T	2	2	Nonsense	10		BCCR1' b
BRCA2	c.1156del	1	1	Frameshift	10		BCCR1' b
BRCA2	c.1184G>A	1	3	Nonsense	10		BCCR1' b
BRCA2	c.1212del	1	3	Frameshift	10		BCCR1' b
BRCA2	c.1231del	3	2	Frameshift	10		BCCR1' b
BRCA2	c.1232_1242delinsACAT	2	5	Frameshift	10		BCCR1' b
BRCA2	c.1238del	1	3	Frameshift	10		BCCR1' b
BRCA2	c.1253C>G	1	1	Nonsense	10		BCCR1' b
BRCA2	c.1257del	3	11	Frameshift	10		BCCR1' b
BRCA2	c.1308_1309del	2	3	Frameshift	10		BCCR1' b
BRCA2	c.1310_1313del	23	88	Frameshift	10		BCCR1' b
BRCA2	c.1327G>T	1	1	Nonsense	10		BCCR1' b
BRCA2	c.1362del	1	1	Frameshift	10		BCCR1' b
BRCA2	c.1389_1390del	6	13	Frameshift	10		BCCR1' b
BRCA2	c.1399A>T	1	1	Nonsense	10		BCCR1' b
BRCA2	c.1404_1413del	2	5	Frameshift	10		BCCR1' b
BRCA2	c.1440_1441del	1	4	Frameshift	10		BCCR1' b
BRCA2	c.1448del	1	1	Frameshift	10		BCCR1' b
BRCA2	c.1454del	1	2	Frameshift	10		BCCR1' b
BRCA2	c.1496_1497del	1	2	Frameshift	10		BCCR1' b
BRCA2	c.1511_1512del	1	1	Frameshift	10		BCCR1' b
BRCA2	c.1593dup	13	36	Frameshift	10		BCCR1' b
BRCA2	c.1597del	2	15	Frameshift	10		BCCR1' b
BRCA2	c.1636del	5	16	Frameshift	10		BCCR1' b
BRCA2	c.1675del	1	2	Frameshift	10		BCCR1' b
BRCA2	c.1689G>A	1	-	Nonsense	10		BCCR1' b
BRCA2	c.1693_1696del	1	1	Frameshift	10		BCCR1' b
BRCA2	c.1754del	1	1	Frameshift	10		BCCR1' b
BRCA2	c.1773_1776del	3	19	Frameshift	10		BCCR1' b
BRCA2	c.1792del	1	1	Frameshift	10		BCCR1' b
BRCA2	c.1796_1800del	13	28	Frameshift	10		BCCR1' b
BRCA2	c.1797_1801del	2	2	Frameshift	10		BCCR1' b
BRCA2	c.1813del	2	9	Frameshift	10
BRCA2	c.1813dup	14	33	Frameshift	10
BRCA2	c.1842dup	4	9	Frameshift	10
BRCA2	c.1845_1846del	2	2	Frameshift	10
BRCA2	c.1850C>A	1	2	Nonsense	10
BRCA2	c.1913T>G	1	1	Nonsense	11
BRCA2	c.1929del	19	51	Frameshift	11
BRCA2	c.1979_1982dup	1	1	Frameshift	11
BRCA2	c.2086G>T	1	1	Nonsense	11
BRCA2	c.2092del	5	18	Frameshift	11
BRCA2	c.2129C>G	2	2	Nonsense	11
BRCA2	c.2137C>T	4	8	Nonsense	11
BRCA2	c.2175dup	2	14	Frameshift	11
BRCA2	c.2175del	1	-	Frameshift	11
BRCA2	c.2202_2203insAA	2	2	Frameshift	11
BRCA2	c.2209_2216del	1	2	Frameshift	11
BRCA2	c.2259del	1	1	Frameshift	11
BRCA2	c.2397del	1	2	Frameshift	11
BRCA2	c.2399dup	1	1	Frameshift	11
BRCA2	c.2455C>T	2	3	Nonsense	11
BRCA2	c.2471T>G	1	1	Nonsense	11
BRCA2	c.2514del	3	1	Frameshift	11
BRCA2	c.2539A>T	1	3	Nonsense	11
BRCA2	c.2548C>T	1	2	Nonsense	11
BRCA2	c.2570dup	1	1	Frameshift	11
BRCA2	c.2588dup	2	3	Frameshift	11
BRCA2	c.2612C>A	6	48	Nonsense	11
BRCA2	c.2646_2650del	1	2	Frameshift	11
BRCA2	c.2651C>G	1	1	Nonsense	11
BRCA2	c.2653_2656del	2	2	Frameshift	11
BRCA2	c.2657del	1	1	Frameshift	11
BRCA2	c.2701del	1	8	Frameshift	11
BRCA2	c.2743_2747del	1	5	Frameshift	11
BRCA2	c.2745_2746del	4	9	Frameshift	11
BRCA2	c.2775del	1	1	Frameshift	11
BRCA2	c.2808_2811del	52	141	Frameshift	11
BRCA2	c.2809C>T	2	5	Nonsense	11
BRCA2	c.2830A>T	1	10	Nonsense	11
BRCA2	c.2905C>T	3	13	Nonsense	11		LR2 c
BRCA2	c.2957del	2	-	Frameshift	11		LR2 c
BRCA2	c.2979G>A	1	5	Nonsense	11		LR2 c
BRCA2	c.3009_3010del	2	6	Frameshift	11	BRC d	LR2 c
BRCA2	c.3066dup	2	1	Stop gain	11	BRC d	LR2 c
BRCA2	c.3103G>T	1	8	Nonsense	11	BRC d	LR2 c
BRCA2	c.3139del	1	1	Frameshift	11	BRC d	LR2 c
BRCA2	c.3159del	1	1	Frameshift	11	BRC d	LR2 c
BRCA2	c.3170_3174del	1	5	Frameshift	11	BRC d	LR2 c
BRCA2	c.3171_3172del	2	1	Frameshift	11	BRC d	LR2 c
BRCA2	c.3172A>T	2	7	Nonsense	11	BRC d	LR2 c
BRCA2	c.3195del	1	2	Frameshift	11	BRC d	LR2 c
BRCA2	c.3222dup	1	4	Nonsense	11	BRC d	LR2 c
BRCA2	c.3264dup	2	4	Frameshift	11	BRC d	OCCR1 b, LR2 c
BRCA2	c.3267_3268del	1	1	Frameshift	11	BRC d	OCCR1 b, LR2 c
BRCA2	c.3303_3336dup	2	1	Frameshift	11	BRC d	OCCR1 b, LR2 c
BRCA2	c.3346_3347del	1	1	Frameshift	11	BRC d	OCCR1 b, LR2 c
BRCA2	c.3362C>A	1	2	Nonsense	11	BRC d	OCCR1 b, LR2 c
BRCA2	c.3381del	1	5	Frameshift	11	BRC d	OCCR1 b, LR2 c
BRCA2	c.3386dup	2	2	Frameshift	11	BRC d	OCCR1 b, LR2 c
BRCA2	c.3405C>A	1	2	Nonsense	11	BRC d	OCCR1 b, LR2 c
BRCA2	c.3455T>G	4	5	Nonsense	11	BRC d	OCCR1 b, LR2 c
BRCA2	c.3500_3501del	1	3	Frameshift	11	BRC d	OCCR1 b, LR2 c
BRCA2	c.3545_3546del	9	58	Frameshift	11	BRC d	OCCR1 b, LR2 c
BRCA2	c.3599_3600del	4	10	Frameshift	11	BRC d	OCCR1 b, LR2 c
BRCA2	c.3637del	4	2	Frameshift	11	BRC d	OCCR1 b, LR2 c
BRCA2	c.3645_3646delGTinsTAAAAAG	3	5	Frameshift	11	BRC d	OCCR1 b, LR2 c
BRCA2	c.3679_3682del	1	2	Frameshift	11	BRC d	OCCR1 b, LR2 c
BRCA2	c.3680_3681del	2	3	Frameshift	11	BRC d	OCCR1 b, LR2 c
BRCA2	c.3708dup	1	1	Frameshift	11	BRC d	OCCR1 b, LR2 c
BRCA2	c.3744_3747del	9	25	Frameshift	11	BRC d	OCCR1 b, LR2 c
BRCA2	c.3785C>G	2	7	Nonsense	11	BRC d	OCCR1 b, LR2 c
BRCA2	c.3847_3848del	17	77	Frameshift	11	BRC d	OCCR1 b, LR2 c
BRCA2	c.3847del	12	13	Frameshift	11	BRC d	OCCR1 b, LR2 c
BRCA2	c.3860del	2	3	Frameshift	11	BRC d	OCCR1 b, LR2 c
BRCA2	c.3860dup	1	4	Frameshift	11	BRC d	OCCR1 b, LR2 c
BRCA2	c.3861_3864del	1	1	Frameshift	11	BRC d	OCCR1 b, LR2 c
BRCA2	c.3865_3868del	2	2	Frameshift	11	BRC d	OCCR1 b, LR2 c
BRCA2	c.3915del	1	6	Frameshift	11	BRC d	OCCR1 b, LR2 c
BRCA2	c.3922G>T	2	5	Nonsense	11	BRC d	OCCR1 b, LR2 c
BRCA2	c.3936_3954del	1	-	Frameshift	11	BRC d	OCCR1 b, LR2 c
BRCA2	c.4030_4035delinsC	1	1	Frameshift	11	BRC d	OCCR1 b, LR2 c
BRCA2	c.4037_4038del	1	3	Frameshift	11	BRC d	OCCR1 b, LR2 c
BRCA2	c.4092dup	1	1	Frameshift	11	BRC d	OCCR1 b, LR2 c
BRCA2	c.4093del	1	1	Frameshift	11	BRC d	OCCR1 b, LR2 c
BRCA2	c.4095del	3	1	Frameshift	11	BRC d	OCCR1 b, LR2 c
BRCA2	c.4168_4169del	1	2	Frameshift	11	BRC d	OCCR1 b, LR2 c
BRCA2	c.4222C>T	1	1	Nonsense	11	BRC d	OCCR1 b, LR2 c
BRCA2	c.4243G>T	1	1	Nonsense	11	BRC d	OCCR1 b, LR2 c
BRCA2	c.4277del	1	1	Frameshift	11	BRC d	OCCR1 b, LR2 c
BRCA2	c.4284dup	2	20	Frameshift	11	BRC d	OCCR1 b, LR2 c
BRCA2	c.4398_4402del	2	16	Frameshift	11	BRC d	OCCR1 b, LR2 c
BRCA2	c.4409_4410del	1	4	Frameshift	11	BRC d	OCCR1 b, LR2 c
BRCA2	c.4424dup	2	1	Frameshift	11	BRC d	OCCR1 b, LR2 c
BRCA2	c.4449del	2	6	Frameshift	11	BRC d	OCCR1 b, LR2 c
BRCA2	c.4471_4474del	1	8	Frameshift	11	BRC d	OCCR1 b, LR2 c
BRCA2	c.4513del	1	1	Frameshift	11	BRC d	OCCR1 b, LR2 c
BRCA2	c.4563_4564del	2	3	Frameshift	11	BRC d	OCCR1 b, LR2 c
BRCA2	c.4633del	1	1	Frameshift	11	BRC d	OCCR1 b, LR2 c
BRCA2	c.4638del	2	16	Frameshift	11	BRC d	OCCR1 b, LR2 c
BRCA2	c.4691dup	1	-	Frameshift	11	BRC d	OCCR1 b, LR2 c
BRCA2	c.4726del	1	1	Frameshift	11	BRC d	OCCR1 b, LR2 c
BRCA2	c.4769del	1	1	Frameshift	11	BRC d	OCCR1 b, LR2 c
BRCA2	c.4847T>G	1	3	Nonsense	11	BRC d	OCCR1 b, LR2 c
BRCA2	c.4889C>G	35	86	Nonsense	11	BRC d	OCCR1 b, LR2 c
BRCA2	c.4903_4904del	1	1	Frameshift	11	BRC d	OCCR1 b, LR2 c
BRCA2	c.4933_4936del	1	1	Frameshift	11	BRC d	OCCR1 b, LR2 c
BRCA2	c.4936G>T	1	1	Nonsense	11	BRC d	OCCR1 b, LR2 c
BRCA2	c.4936_4939del	5	21	Frameshift	11	BRC d	OCCR1 b, LR2 c
BRCA2	c.4936del	1	1	Frameshift	11	BRC d	OCCR1 b, LR2 c
BRCA2	c.4960dup	2	-	Frameshift	11	BRC d	OCCR1 b, LR2 c
BRCA2	c.4964dup	1	2	Frameshift	11	BRC d	OCCR1 b, LR2 c
BRCA2	c.4965C>A	1	14	Nonsense	11	BRC d	OCCR1 b, LR2 c
BRCA2	c.4965C>G	5	7	Nonsense	11	BRC d	OCCR1 b, LR2 c
BRCA2	c.5000C>G	1	5	Nonsense	11	BRC d	OCCR1 b, LR2 c
BRCA2	c.5073dup	4	32	Frameshift	11	BRC d	OCCR1 b, LR2 c
BRCA2	c.5130_5133del	2	11	Frameshift	11	BRC d	OCCR1 b, LR2 c
BRCA2	c.5140dup	1	1	Frameshift	11	BRC d	OCCR1 b, LR2 c
BRCA2	c.5157_5161del	1	4	Frameshift	11	BRC d	OCCR1 b, LR2 c
BRCA2	c.5164_5165del	1	2	Frameshift	11	BRC d	OCCR1 b, LR2 c
BRCA2	c.5197dup	1	1	Frameshift	11	BRC d	OCCR1 b, LR2 c
BRCA2	c.5202del	1	-	Frameshift	11	BRC d	OCCR1 b, LR2 c
BRCA2	c.5205_5208del	1	1	Frameshift	11	BRC d	OCCR1 b, LR2 c
BRCA2	c.5207_5208del	1	1	Frameshift	11	BRC d	OCCR1 b, LR2 c
BRCA2	c.5208del	5	20	Frameshift	11	BRC d	OCCR1 b, LR2 c
BRCA2	c.5217_5218delinsA	1	2	Stop gain	11	BRC d	OCCR1 b, LR2 c
BRCA2	c.5217_5220del	1	8	Frameshift	11	BRC d	OCCR1 b, LR2 c
BRCA2	c.5231_5232dup	1	1	Frameshift	11	BRC d	OCCR1 b, LR2 c
BRCA2	c.5263G>T	1	1	Nonsense	11	BRC d	OCCR1 b, LR2 c
BRCA2	c.5279C>G	1	1	Nonsense	11	BRC d	OCCR1 b, LR2 c
BRCA2	c.5290_5291del	1	2	Frameshift	11	BRC d	OCCR1 b, LR2 c
BRCA2	c.5303_5304del	1	2	Frameshift	11	BRC d	OCCR1 b, LR2 c
BRCA2	c.5345_5346del	1	-	Frameshift	11	BRC d	OCCR1 b, LR2 c
BRCA2	c.5350_5351del	8	28	Frameshift	11	BRC d	OCCR1 b, LR2 c
BRCA2	c.5351del	5	16	Frameshift	11	BRC d	OCCR1 b, LR2 c
BRCA2	c.5351dup	5	21	Frameshift	11	BRC d	OCCR1 b, LR2 c
BRCA2	c.5353del	2	4	Frameshift	11	BRC d	OCCR1 b, LR2 c
BRCA2	c.5482_5486del	5	3	Frameshift	11	BRC d	OCCR1 b
BRCA2	c.5550_5566delinsTTGGCT	1	1	Frameshift	11	BRC d	OCCR1 b
BRCA2	c.5566_5584del	1	1	Frameshift	11	BRC d	OCCR1 b
BRCA2	c.5576_5579del	7	31	Frameshift	11	BRC d	OCCR1 b
BRCA2	c.5580_5583del	2	-	Frameshift	11	BRC d	OCCR1 b
BRCA2	c.5583dup	2	4	Frameshift	11	BRC d	OCCR1 b
BRCA2	c.5590_5591del	2	3	Frameshift	11	BRC d	OCCR1 b
BRCA2	c.5595_5596del	1	1	Frameshift	11	BRC d	OCCR1 b
BRCA2	c.5603_5606del	1	5	Frameshift	11	BRC d	OCCR1 b
BRCA2	c.5609_5610delinsAG	4	5	Stop gain	11	BRC d	OCCR1 b
BRCA2	c.5616_5620del	2	5	Frameshift	11	BRC d	OCCR1 b
BRCA2	c.5621_5624del	3	6	Frameshift	11	BRC d	OCCR1 b
BRCA2	c.5624del	1	4	Frameshift	11	BRC d	OCCR1 b
BRCA2	c.5641_5644del	3	10	Frameshift	11	BRC d	OCCR1 b
BRCA2	c.5645C>A	30	66	Nonsense	11	BRC d	OCCR1 b
BRCA2	c.5665del	1	2	Frameshift	11	BRC d	OCCR1 b
BRCA2	c.5681dup	1	3	Frameshift	11	BRC d	OCCR1 b
BRCA2	c.5682C>A	2	1	Nonsense	11	BRC d	OCCR1 b
BRCA2	c.5682C>G	3	21	Nonsense	11	BRC d	OCCR1 b
BRCA2	c.5699C>A	2	4	Nonsense	11	BRC d
BRCA2	c.5706_5712delinsCATATGAAGA	2	3	Frameshift	11	BRC d
BRCA2	c.5720_5723del	1	3	Frameshift	11	BRC d
BRCA2	c.5722_5723del	8	35	Frameshift	11	BRC d
BRCA2	c.5723_5724del	2	2	Frameshift	11	BRC d
BRCA2	c.5724dup	1	3	Frameshift	11	BRC d
BRCA2	c.5778_5779del	1	1	Frameshift	11	BRC d
BRCA2	c.5779G>T	2	1	Frameshift	11	BRC d
BRCA2	c.5782G>T	1	4	Nonsense	11	BRC d
BRCA2	c.5796_5797del	12	16	Frameshift	11	BRC d
BRCA2	c.5797_5800del	1	1	Frameshift	11	BRC d
BRCA2	c.5835_5842dup	11	17	Frameshift	11	BRC d
BRCA2	c.5851_5854del	5	13	Frameshift	11	BRC d
BRCA2	c.5883_5884del	1	1	Frameshift	11	BRC d
BRCA2	c.5904_5907del	2	3	Frameshift	11	BRC d
BRCA2	c.5909C>A	24	62	Nonsense	11	BRC d
BRCA2	c.5945dup	1	-	Frameshift	11	BRC d
BRCA2	c.5946del	49	89	Frameshift	11	BRC d	OCCR1 b
BRCA2	c.5948del	1	3	Frameshift	11	BRC d
BRCA2	c.5966C>G	1	2	Nonsense	11	BRC d
BRCA2	c.5980C>T	2	3	Nonsense	11	BRC d
BRCA2	c.5984dup	8	20	Frameshift	11	BRC d
BRCA2	c.5993_5994del	4	12	Frameshift	11	BRC d
BRCA2	c.6024dup	3	14	Frameshift	11	BRC d
BRCA2	c.6033_6034del	1	3	Frameshift	11	BRC d
BRCA2	c.6033_6034insGT	1	-	Frameshift	11	BRC d
BRCA2	c.6037A>T	6	18	Nonsense	11	BRC d
BRCA2	c.6078_6079del	1	1	Frameshift	11	BRC d
BRCA2	c.6079dup	14	26	Frameshift	11	BRC d
BRCA2	c.6082_6086del	2	8	Frameshift	11	BRC d
BRCA2	c.6085G>T	3	1	Nonsense	11	BRC d
BRCA2	c.6096dup	1	2	Frameshift	11	BRC d
BRCA2	c.6209_6212del	15	43	Frameshift	11	BRC d
BRCA2	c.6232G>T	2	2	Nonsense	11	BRC d
BRCA2	c.6233dup	1	-	Frameshift	11	BRC d
BRCA2	c.6267_6269delinsC	3	2	Frameshift	11
BRCA2	c.6275_6276del	25	91	Frameshift	11
BRCA2	c.6302del	2	3	Frameshift	11
BRCA2	c.6331_6332del	1	11	Frameshift	11
BRCA2	c.6356dup	1	1	Frameshift	11
BRCA2	c.6359C>G	1	1	Nonsense	11
BRCA2	c.6373dup	3	9	Frameshift	11
BRCA2	c.6374_6375insA	2	-	Frameshift	11
BRCA2	c.6396dup	3	5	Frameshift	11
BRCA2	c.6401_6404del	1	4	Frameshift	11
BRCA2	c.6402_6406del	2	1	Frameshift	11
BRCA2	c.6405_6409del	24	75	Frameshift	11
BRCA2	c.6408_6414del	3	1	Frameshift	11
BRCA2	c.6447_6448dup	2	2	Frameshift	11
BRCA2	c.6468_6469del	2	10	Frameshift	11
BRCA2	c.6468_6469dup	1	1	Frameshift	11
BRCA2	c.6486_6489del	3	12	Frameshift	11
BRCA2	c.6490C>T	2	3	Nonsense	11
BRCA2	c.6491_6494del	2	9	Frameshift	11
BRCA2	c.6500T>A	1	1	Nonsense	11
BRCA2	c.6502_6504delinsTG	1	3	Frameshift	11
BRCA2	c.6509_6510del	3	6	Frameshift	11
BRCA2	c.6514_6515del	1	1	Frameshift	11
BRCA2	c.6515C>A	2	13	Nonsense	11
BRCA2	c.6591_6592del	9	20	Frameshift	11
BRCA2	c.6600_6601del	1	2	Frameshift	11
BRCA2	c.6626_6627del	6	9	Frameshift	11
BRCA2	c.6644_6647del	19	50	Frameshift	11		OCCR2 b
BRCA2	c.6645_6648del	1	1	Frameshift	11		OCCR2 b
BRCA2	c.6656C>G	5	9	Nonsense	11		OCCR2 b
BRCA2	c.6658_6661del	1	1	Frameshift	11		OCCR2 b
BRCA2	c.6662del	1	6	Frameshift	11		OCCR2 b
BRCA2	c.6723dup	1	1	Frameshift	11		OCCR2 b
BRCA2	c.6732del	1	-	Frameshift	11		OCCR2 b
BRCA2	c.6816_6820del	2	4	Frameshift	11		OCCR2 b
BRCA2	c.6833_6837del	3	10	Frameshift	11		OCCR2 b
BRCA2	c.6841+1del	1	8	Splicing	11		OCCR2 b
BRCA2	c.6842-?_7007+?del	3	3	Deletion	12-13		OCCR2 b
BRCA2	c.6842-?_8331+?dup	1	-	Deletion	12-18		OCCR2 b
BRCA2	c.6898C>T	2	1	Nonsense	12		OCCR2 b
BRCA2	c.6901G>T	2	5	Nonsense	12		OCCR2 b
BRCA2	c.6937+1G>A	2	1	Splicing	12		OCCR2 b
BRCA2	c.6938-2A>C	2	1	Splicing	13		OCCR2 b
BRCA2	c.6952C>T	3	4	Nonsense	13		OCCR2 b
BRCA2	c.6959del	2	2	Frameshift	13		OCCR2 b
BRCA2	c.6960del	1	1	Frameshift	13		OCCR2 b
BRCA2	c.7007G>A	9	33	Splicing	13		OCCR2 b
BRCA2	c.7007G>C	3	11	Splicing	13		OCCR2 b
BRCA2	c.7007+1G>C	1	1	Splicing	13		OCCR2 b
BRCA2	c.7007+2T>A	1	1	Splicing	13		OCCR2 b
BRCA2	c.7008-?_8331+?del	1	3	Deletion	14-18		OCCR2 b
BRCA2	c.7047del	2	4	Frameshift	14		OCCR2 b
BRCA2	c.7069_7070del	14	70	Frameshift	14		OCCR2 b
BRCA2	c.7115C>G	2	7	Nonsense	14		OCCR2 b
BRCA2	c.7177dup	1	1	Frameshift	14		OCCR2 b
BRCA2	c.7180A>T	6	11	Nonsense	14		OCCR2 b
BRCA2	c.7208_7211del	1	-	Frameshift	14		OCCR2 b
BRCA2	c.7230del	1	4	Frameshift	14		OCCR2 b
BRCA2	c.7235insG	5	26	Frameshift	14		OCCR2 b
BRCA2	c.7303C>T	2	1	Nonsense	14		OCCR2 b
BRCA2	c.7322del	1	1	Frameshift	14		OCCR2 b
BRCA2	c.7368_7371del	1	1	Frameshift	14		OCCR2 b
BRCA2	c.7379del	1	6	Frameshift	14		OCCR2 b
BRCA2	c.7435+1G>C	1	1	Splicing	14		OCCR2, BCCR2 b
BRCA2	c.7436-2A>G	2	3	Splicing	15		OCCR2, BCCR2 b
BRCA2	c.7436-2A>T	3	12	Splicing	15		OCCR2, BCCR2 b
BRCA2	c.7471C>T	1	1	Nonsense	15	HD d	OCCR2, BCCR2 b
BRCA2	c.7480C>T	6	29	Nonsense	15	HD d	BCCR2 b
BRCA2	c.7495C>T	1	1	Nonsense	15	HD d	BCCR2 b
BRCA2	c.7543dup	1	1	Frameshift	15	HD d	BCCR2 b
BRCA2	c.7558C>T	4	20	Nonsense	15	HD d	BCCR2 b
BRCA2	c.7565_7568del	1	2	Frameshift	15	HD d	BCCR2 b
BRCA2	c.7588C>T	1	-	Nonsense	15	HD d	BCCR2 b
BRCA2	c.7596insTT	2	1	Frameshift	15	HD d	BCCR2 b
BRCA2	c.7612A>T	1	1	Nonsense	15	HD d	BCCR2 b
BRCA2	c.7617+1G>A	1	4	Splicing	15	HD d	BCCR2 b
BRCA2	c.7617+1G>T	9	9	Splicing	15	HD d	BCCR2 b
BRCA2	c.7617+2T>G	1	6	Splicing	15	HD d	BCCR2 b
BRCA2	c.7638_7647del	1	4	Frameshift	16	HD d	BCCR2 b, HR2 c
BRCA2	c.7654dup	3	18	Frameshift	16	HD d	BCCR2 b, HR2 c
BRCA2	c.7671del	3	3	Frameshift	16	HD d	BCCR2 b, HR2 c
BRCA2	c.7673_7674del	2	7	Frameshift	16	HD d	BCCR2 b, HR2 c
BRCA2	c.7680dup	30	34	Frameshift	16	HD d	BCCR2 b, HR2 c
BRCA2	c.7731del	2	5	Frameshift	16	HD d	BCCR2 b, HR2 c
BRCA2	c.7758G>A	1	1	Nonsense	16	HD d	BCCR2 b, HR2 c
BRCA2	c.7795_7797del	14	92	Inframe deletion	16	HD d	BCCR2 b, HR2 c
BRCA2	c.7805G>C	6	11	Splicing	16	HD d	BCCR2 b, HR2 c
BRCA2	c.7806-2A>G	1	2	Splicing	17	HD d	BCCR2 b, HR2 c
BRCA2	c.7934del	3	3	Frameshift	17	HD d	BCCR2 b, HR2 c
BRCA2	c.7947dup	1	1	Frameshift	17	HD d	BCCR2 b, HR2 c
BRCA2	c.7980T>G	1	3	Nonsense	18	HD d	BCCR2 b, HR2 c
BRCA2	c.7980_7984del	1	1	Frameshift	18	HD d	BCCR2 b, HR2 c
BRCA2	c.8002A>T	1	3	Nonsense	18	HD d	BCCR2 b, HR2 c
BRCA2	c.8009C>A	1	1	Nonsense	18	OB1 d	BCCR2 b, HR2 c
BRCA2	c.8009C>T	1	13	Missense	18	OB1 d	BCCR2 b, HR2 c
BRCA2	c.8009del	2	1	Frameshift	18	OB1 d	BCCR2 b, HR2 c
BRCA2	c.8021del	3	4	Frameshift	18	OB1 d	BCCR2 b, HR2 c
BRCA2	c.8023A>G	1	7	Splicing	18	OB1 d	BCCR2 b, HR2 c
BRCA2	c.8029_8030del	2	8	Frameshift	18	OB1 d	BCCR2 b, HR2 c
BRCA2	c.8032_8033insGA	1	2	Frameshift	18	OB1 d	BCCR2 b, HR2 c
BRCA2	c.8053del	3	3	Frameshift	18	OB1 d	BCCR2 b, HR2 c
BRCA2	c.8070_8071dup	1	1	Frameshift	18	OB1 d	BCCR2 b, HR2 c
BRCA2	c.8072_8073del	1	1	Frameshift	18	OB1 d	BCCR2 b, HR2 c
BRCA2	c.8140C>T	11	25	Nonsense	18	OB1 d	BCCR2 b, HR2 c
BRCA2	c.8167G>C	19	60	Missense	18	OB1 d	BCCR2 b, HR2 c
BRCA2	c.8201del	1	1	Frameshift	18	OB1 d	BCCR2 b, HR2 c
BRCA2	c.8207del	1	2	Frameshift	18	OB1 d	BCCR2 b, HR2 c
BRCA2	c.8233_8234insT	1	-	Frameshift insertion	18	OB1 d	BCCR2 b, HR2 c
BRCA2	c.8234dup	3	9	Frameshift	18	OB1 d	BCCR2 b, HR2 c
BRCA2	c.8243G>A	2	8	Missense	18	OB1 d	BCCR2 b, HR2 c
BRCA2	c.8247_8248del	7	15	Frameshift	18	OB1 d	BCCR2 b, HR2 c
BRCA2	c.8272_8273delinsTA	1	1	Nonsense	18	OB1 d	BCCR2 b, HR2 c
BRCA2	c.8297del	1	1	Frameshift	18	OB1 d	BCCR2 b, HR2 c
BRCA2	c.8332-?_8632+?del	1	1	Deletion	19-20	OB1 d	BCCR2 b, HR2 c
BRCA2	c.8332-?_8632+?dup	2	3	Duplication	19-20	OB1 d	BCCR2 b, HR2 c
BRCA2	c.8364G>A	33	81	Nonsense	19	OB1 d	BCCR2 b, HR2 c
BRCA2	c.8393_8396dup	1	1	Frameshift	19	OB1 d	BCCR2 b, HR2 c
BRCA2	c.8393dup	1	4	Frameshift	19	OB1 d	BCCR2 b, HR2 c
BRCA2	c.8414_8416delinsC	1	4	Frameshift	19		BCCR2 b, HR2 c
BRCA2	c.8451T>A	1	1	Nonsense	19	OB2 d	BCCR2 b, HR2 c
BRCA2	c.8463dup	1	5	Frameshift	19	OB2 d	BCCR2 b, HR2 c
BRCA2	c.8466dup	1	1	Frameshift	19	OB2 d	BCCR2 b, HR2 c
BRCA2	c.8485C>T	2	4	Nonsense	19	OB2 d	BCCR2 b, HR2 c
BRCA2	c.8486A>G	1	10	Splicing	19	OB2 d	BCCR2 b, HR2 c
BRCA2	c.8487+1G>A	2	4	Splicing	19	OB2 d	BCCR2 b, HR2 c
BRCA2	c.8487+2T>C	3	3	Splicing	19	OB2 d	BCCR2 b, HR2 c
BRCA2	c.8488-1G>A	2	3	Splicing	20	OB2 d	BCCR2 b, HR2 c
BRCA2	c.8504C>G	1	1	Nonsense	20	OB2 d	BCCR2 b, HR2 c
BRCA2	c.8518del	2	4	Frameshift	20	OB2 d	BCCR2 b, HR2 c
BRCA2	c.8532_8533del	1	2	Frameshift	20	OB2 d	BCCR2 b, HR2 c
BRCA2	c.8537_8538del	9	15	Frameshift	20	OB2, Tower d	BCCR2 b, HR2 c
BRCA2	c.8548_8551del	1	3	Frameshift	20	OB2, Tower d	BCCR2 b, HR2 c
BRCA2	c.8585dup	1	3	Frameshift	20	OB2, Tower d	BCCR2 b, HR2 c
BRCA2	c.8608C>T	1	1	Nonsense	20	OB2, Tower d	BCCR2 b, HR2 c
BRCA2	c.8633-?_8754+?del	1	3	Deletion	21	OB2, Tower d	BCCR2 b, HR2 c
BRCA2	c.8673_8674del	1	3	Frameshift	21	OB2, Tower d	BCCR2 b, HR2 c
BRCA2	c.8677C>T	2	1	Nonsense	21	OB2, Tower d	BCCR2 b, HR2 c
BRCA2	c.8702del	1	1	Frameshift	21	OB2, Tower d	BCCR2 b, HR2 c
BRCA2	c.8710_8711insAG	1	2	Frameshift	21	OB2, Tower d	BCCR2 b, HR2 c
BRCA2	c.8754+4A>G	2	3	Splicing	21	OB2, Tower d	BCCR2 b, HR2 c
BRCA2	c.8755-1G>A	1	1	Splicing	22	OB2, Tower d	BCCR2 b, HR2 c
BRCA2	c.8773C>T	2	3	Nonsense	22	OB2, Tower d	BCCR2 b, HR2 c
BRCA2	c.8830del	1	1	Frameshift	22	OB2, Tower d	BCCR2 b, HR2 c
BRCA2	c.8888C>G	2	1	Nonsense	22	OB2 d	BCCR2 b, HR2 c
BRCA2	c.8904del	4	30	Frameshift	22	OB2 d	BCCR2 b, HR2 c
BRCA2	c.8919dup	1	2	Frameshift	22	OB2 d
BRCA2	c.8938A>T	2	2	Nonsense	22	OB2 d
BRCA2	c.8941G>T	2	1	Nonsense	22	OB2 d
BRCA2	c.8953+1G>A	1	1	Splicing	22	OB2 d
BRCA2	c.8953+1G>T	2	2	Splicing	22	OB2 d
BRCA2	c.8953+1del	1	2	Splicing	22	OB2 d
BRCA2	c.8953+2T>G	1	1	Splicing	22	OB2 d
BRCA2	c.8954-5A>G	1	4	Splicing	23	OB2 d
BRCA2	c.8961_8964del	2	9	Frameshift	23	OB2 d
BRCA2	c.8978C>A	3	3	Nonsense	23	OB2 d
BRCA2	c.8985insTAGA	1	1	Frameshift	23	OB2 d
BRCA2	c.9017del	1	1	Frameshift	23	OB2 d
BRCA2	c.9018C>A	2	5	Nonsense	23	OB2 d
BRCA2	c.9019insTCTA	1	1	Frameshift	23	OB2 d
BRCA2	c.9025_9029del	1	-	Frameshift	23	OB2 d
BRCA2	c.9026_9030del	28	76	Frameshift	23	OB2 d
BRCA2	c.9027del	1	1	Frameshift	23	OB2 d
BRCA2	c.9052del	1	1	Frameshift	23	OB2 d
BRCA2	c.9061G>T	1	1	Nonsense	23	OB2 d
BRCA2	c.9097del	3	8	Frameshift	23	OB2 d
BRCA2	c.9097dup	12	21	Frameshift	23	OB2 d
BRCA2	c.9117+2T>C	2	4	Splicing	23	OB2 d
BRCA2	c.9117G>A	7	41	Splicing	23	OB2 d
BRCA2	c.9117G>T	1	4	Missense	23	OB2 d
BRCA2	c.9139C>T	1	1	Nonsense	24	OB2 d
BRCA2	c.9154C>T	3	14	Missense	24
BRCA2	c.9182insAlu	1	1	Large rearrangment	24	OB3 d
BRCA2	c.9196C>T	3	4	Nonsense	24	OB3 d
BRCA2	c.9252_9255delinsTT	2	3	Frameshift	24	OB3 d
BRCA2	c.9253del	1	2	Frameshift	24	OB3 d
BRCA2	c.9253dup	2	2	Frameshift	24	OB3 d
BRCA2	c.9257-2A>G	2	5	Splicing	25	OB3 d
BRCA2	c.9275_9278del	2	1	Frameshift	25	OB3 d
BRCA2	c.9286G>T	1	1	Nonsense	25	OB3 d
BRCA2	c.9294C>A	23	26	Nonsense	25	OB3 d
BRCA2	c.9326insATTA	2	4	Frameshift	25	OB3 d
BRCA2	c.9354_9355del	3	6	Frameshift	25	OB3 d
BRCA2	c.9381G>A	1	1	Nonsense	25	OB3 d
BRCA2	c.9382C>T	10	23	Nonsense	25	OB3 d
BRCA2	c.9403del	3	4	Frameshift	25	OB3 d
BRCA2	c.9409_9412del	1	-	Frameshift	25	OB3 d
BRCA2	c.9423del	1	1	Frameshift	25	OB3 d
BRCA2	c.9435_9436del	2	8	Frameshift	25	OB3 d
BRCA2	c.9474del	1	2	Frameshift	25	OB3 d
BRCA2	c.9498del	1	5	Frameshift	25	OB3 d
BRCA2	c.9550_9563dup	1	-	Frameshift	26	OB3 d
BRCA2	c.9672dup	3	5	Frameshift	27
BRCA2	c.9682del	1	1	Frameshift	27
BRCA2	c.9808del	1	1	Frameshift	27
BRCA2	c.9836T>A	1	1	Nonsense	27
BRCA2	c.9859del	1	2	Frameshift	27
BRCA2	c.9883C>T	2	4	Nonsense	27
a As defined by Millot et al. Hum Mutation (2012) and Rebbeck et al. JAMA (2015).
b As defined by Rebbeck et al. JAMA (2015).
c As defined by Lecarpentier et al. Br Cancer Res Treat (2011).
d As defined by Yang et al. Science (2002) and Rebbeck et al. JAMA (2015).
